# Supplementary material for: Mechanical, Thermal, and Physicochemical Properties of Filaments of Poly (Lactic Acid), Polyhydroxyalkanoates and Their Blend for Additive Manufacturing
Source: Polymers (Basel). 2024 Apr 11;16(8):1062. doi: 10.3390/polym16081062 (PMC11053644; doi:10.3390/polym16081062)
Supplement: Supplementary file 1 [file polymers-16-01062-s001.zip]

Archive with 1 entries (1 files):
- polymers-2940798-supplementary.pdf
